# Supplementary material for: A geographically matched control population efficiently limits the number of candidate disease-causing variants in an unbiased whole-genome analysis
Source: PLoS One. 2019 Mar 27;14(3):e0213350. doi: 10.1371/journal.pone.0213350 (PMC6436687; doi:10.1371/journal.pone.0213350)
Supplement: S1 Table — (XLSX) [file pone.0213350.s001.xlsx]

## Sheet: variables_in_selection
Variable
Age
Height
Weight
BMI
Total cholesterol
Hdl cholesterol
Triglycerides
Blood glucose, fasting 0 hours
Blood glucose 2 hours
Systolic blood pressure
Diastolic blood pressure
Educational level
Long-term sickness (6 months)
Self-estimated health status compared to others of same age
Parent/sibling cerebral hemorrhage/thrombosis or cardiac infarction before age 60
Parent/sibling have diabetes
Informed of high blood pressure at any time
Diabetes
Heart attack that lead to hospitalization
Physically heavy job
Mentally demanding job
Physical activity before age of 20
Teetotaler
Smoker
Smoking start age
Snuffer
Physical activity index
